# Supplementary material for: Associations between Brain Microstructure and Phonological Processing Ability in Preschool Children
Source: Children (Basel). 2022 May 26;9(6):782. doi: 10.3390/children9060782 (PMC9221994; doi:10.3390/children9060782)
Supplement: Supplementary file 1 [file children-09-00782-s001.zip]

Archive with 1 entries (1 files):
- children-1693484-supplementary.pdf
